# Supplementary material for: Phosphoprotein Detection in Sweat Realized by Intercalation Structure 2D@3D g-C3N4@Fe3O4 Wearable Sensitive Motif
Source: Biosensors (Basel). 2022 May 24;12(6):361. doi: 10.3390/bios12060361 (PMC9220892; doi:10.3390/bios12060361)
Supplement: Supplementary file 1 [file biosensors-12-00361-s001.zip]

Archive with 2 entries (2 files):
- biosensors-1738034-Support Information-Table S8.xlsx
- biosensors-1738034-Supporting Information.pdf
